# Supplementary material for: PCBP-1 Regulates the Transcription and Alternative Splicing of Inflammation and Ubiquitination-Related Genes in PC12 Cell
Source: Front Aging Neurosci. 2022 Jun 20;14:884837. doi: 10.3389/fnagi.2022.884837 (PMC9251440; doi:10.3389/fnagi.2022.884837)
Supplement: Supplementary file 3 [file Table_2.XLS]

## Sheet: PCBP1_vs_Ctrl_Sig_DEG
Supplementary Table 2 PCBP1_vs_Ctrl_Sig_DEG
Gene	logFC	logCPM	PValue	FDR	Ctrl_1st	Ctrl_2nd	Ctrl_3rd	PCBP1_1st	PCBP1_2nd	PCBP1_3rd	Symbol	Chr	GeneType	Description
ENSRNOG00000055154	-1.74694	-0.238491	4.1711e-07	5.67751e-05	7.57	6.73	33.65	3.95	0	10.52	AABR07063462.1	6	miRNA	--
ENSRNOG00000028016	1.45509	-0.875911	0.000892874	0.0245677	0.06	0.08	0.16	0.24	0.42	0.19	Ncf2	13	protein_coding	neutrophil cytosolic factor 2
ENSRNOG00000003643	1.0692	0.267844	9.64016e-05	0.00447464	0.35	0.23	0.22	0.35	0.6	0.76	Tab3	X	protein_coding	TGF-beta activated kinase 1/MAP3K7 binding protein 3
ENSRNOG00000016372	1.06267	-0.262766	0.00165253	0.0393268	0.09	0.05	0.06	0.16	0.14	0.11	Slc12a7	1	protein_coding	solute carrier family 12 (potassium/chloride transporter), member 7
ENSRNOG00000008141	1.22292	0.176991	2.1892e-05	0.00140991	0.99	0.74	0.49	1.79	2.38	1.07	Nppb	5	protein_coding	natriuretic peptide B
ENSRNOG00000013973	-1.0042	2.94443	4.9755e-15	4.88287e-12	8.56	9.41	9.38	4.6	4.67	4.45	Lcn2	3	protein_coding	lipocalin 2
ENSRNOG00000017856	-1.75581	-1.50482	0.00238572	0.0497261	0.16	0.1	0.37	0.05	0.11	0.03	Fev	9	protein_coding	FEV (ETS oncogene family)
ENSRNOG00000059479	2.06893	-1.3482	0.000234702	0.00917831	0.02	0.01	0.04	0.09	0.08	0.17	Adcy1	14	protein_coding	Adenylate cyclase 1 (Predicted); Protein Adcy1
ENSRNOG00000058372	1.11928	0.176273	9.77833e-05	0.00451842	0.55	0.4	0.42	1.25	0.84	0.91	Ac1576	10	protein_coding	uncharacterized LOC102552783
ENSRNOG00000047551	-2.19688	0.510113	8.52241e-16	8.78192e-13	0.9	0.24	1.16	0.17	0.16	0.18	Pnpla2	1	protein_coding	patatin-like phospholipase domain containing 2
ENSRNOG00000047933	2.46759	-1.91951	0.00162398	0.038909	0.04	0.02	0	0.27	0.11	0	LOC100910122	10	protein_coding	alanine--glyoxylate aminotransferase 2-like 2-like
ENSRNOG00000050156	-1.00652	2.55053	3.64838e-12	2.14827e-09	1.38	2.02	317.71	33.56	16.12	112.19	AABR07063425.2	6	miRNA	--
ENSRNOG00000000190	1.15978	2.23411	2.19812e-14	1.88755e-11	1.29	0.77	0.6	1.35	2.37	2.27	Ep300	7	protein_coding	E1A binding protein p300
ENSRNOG00000061547	1.78704	-1.3785	0.00139495	0.0347623	0	0.06	0.1	0.19	0.23	0.2	AABR07028795.2	17	lincRNA	--
ENSRNOG00000046600	2.91078	2.15477	1.47358e-57	5.06149e-54	3.15	2.61	0.27	27.38	2.14	15.46	AABR07015066.1	14	protein_coding	Uncharacterized protein
ENSRNOG00000061317	1.10653	0.351056	3.13795e-05	0.00187449	0.81	0.37	0.26	1.01	1.43	0.67	AABR07011733.1	2	protein_coding	--
ENSRNOG00000001959	1.25165	1.54329	8.00485e-12	4.23005e-09	0.49	0.37	0.36	0.87	1.04	1	Mx1	11	protein_coding	myxovirus (influenza virus) resistance 1
ENSRNOG00000057514	4.89239	2.2535	7.16242e-105	4.92034e-101	15.22	0	0	0.77	57.08	393.98	AABR07015080.1	14	miRNA	--
ENSRNOG00000001963	1.55739	4.56373	4.26684e-52	1.25622e-48	3.31	3.03	3.46	8.93	12.35	7.82	Mx2	11	protein_coding	myxovirus (influenza virus) resistance 2
ENSRNOG00000004650	-1.18539	-0.29151	0.000425819	0.0141772	0.17	0.47	0.21	0.15	0.14	0.08	Begain	6	protein_coding	brain-enriched guanylate kinase-associated
ENSRNOG00000052845	1.29822	-0.753106	0.00169287	0.0400184	0.81	0.5	0.48	1.26	1.45	1.76	AABR07027809.1	17	protein_coding	Protein LOC680322; RCG23111
ENSRNOG00000059852	-4.90843	-2.44083	0.00102111	0.0271888	0	0	2.65	0	0	0	Rn5-8s	14	rRNA	5.8S ribosomal RNA
ENSRNOG00000025554	1.004	1.74832	3.3986e-09	9.21602e-07	0.52	0.63	0.63	1.2	1.25	1.14	Zfp445	8	protein_coding	zinc finger protein 445
ENSRNOG00000030481	1.37533	-0.641497	0.000507939	0.0163055	0.21	0.05	0.22	0.5	0.37	0.4	LOC100362110	13	protein_coding	LRRGT00155-like
ENSRNOG00000053927	1.54102	-0.535008	3.79849e-05	0.00214474	1.56	0.59	0.11	1.15	3.3	2.2	SCARNA7	2	scaRNA	Small Cajal body-specific RNA 7
ENSRNOG00000000495	1.29072	1.17172	2.31785e-10	8.23597e-08	0.21	0.13	0.3	0.52	0.48	0.58	Uhrf1bp1	20	protein_coding	UHRF1 binding protein 1
ENSRNOG00000047310	1.22378	-0.733776	0.00203705	0.0446737	0.42	0.41	0.71	0.73	1.2	1.81	LOC100912291	5	protein_coding	uncharacterized LOC100912291
ENSRNOG00000010650	1.19102	-0.519651	0.00108534	0.0285669	0.05	0.09	0.06	0.11	0.2	0.16	Plekhh1	6	protein_coding	pleckstrin homology domain containing, family H (with MyTH4 domain) member 1
ENSRNOG00000050848	1.7339	-0.962263	0.000113281	0.00513103	0.08	0.06	0.1	0.14	0.25	0.45	Dtx1	12	protein_coding	deltex 1, E3 ubiquitin ligase
ENSRNOG00000007219	-2.22582	3.34903	1.32895e-67	5.47767e-64	5.54	0.7	11.86	2.3	0.56	0.98	Hsp90aa1	6	protein_coding	heat shock protein 90, alpha (cytosolic), class A member 1
ENSRNOG00000008949	2.61684	-1.34809	9.85021e-06	0.000749088	0.01	0.03	0.03	0.09	0.2	0.14	Synpo2l	15	protein_coding	synaptopodin 2-like
ENSRNOG00000021437	1.06702	1.36749	2.4263e-08	5.10241e-06	0.26	0.11	0.15	0.24	0.45	0.39	AABR07073181.1	5	protein_coding	Protein Hspg2
ENSRNOG00000040266	2.37986	-1.71551	0.00060467	0.0185995	0.05	0	0.13	0.34	0.37	0.28	Cdkl4	6	protein_coding	cyclin-dependent kinase-like 4
ENSRNOG00000060896	2.21561	6.84855	6.6035e-136	1.36092e-131	0	0.09	243.55	0.09	1121.68	0	AABR07063424.1	6	protein_coding	--
ENSRNOG00000015371	3.30435	-2.2631	0.00193265	0.0436738	0	0	0.02	0.13	0.09	0.07	Foxh1	7	protein_coding	forkhead box H1
ENSRNOG00000042990	4.80242	-2.50413	0.00202579	0.0446518	0	0	0	0.56	0.1	0.3	AABR07021804.1	13	protein_coding	Protein LOC102556096
ENSRNOG00000008135	1.70287	-1.0809	0.000441504	0.0145119	0.02	0.1	0.06	0.22	0.23	0.13	Pla2g4f	3	protein_coding	phospholipase A2, group IVF
ENSRNOG00000024019	1.0091	1.69216	5.61091e-09	1.37661e-06	1.64	0.84	1.07	1.96	1.89	3.34	Ccdc6	20	protein_coding	coiled-coil domain containing 6
ENSRNOG00000054493	1.20657	3.17401	5.0455e-22	1.03983e-18	25.68	10.69	7.3	16.99	46.12	38.36	RNaseP_nuc	15	ribozyme	Nuclear RNase P
ENSRNOG00000033545	-1.29769	0.444649	4.58288e-07	6.09346e-05	19.9	22.16	18.7	14.27	3.94	6.19	AY172581.21	MT	Mt_tRNA	--
ENSRNOG00000025156	-2.01678	0.83076	1.6339e-17	2.10457e-14	10.59	1.33	0.71	1.88	0.62	0.54	Timm17b	X	protein_coding	translocase of inner mitochondrial membrane 17b
ENSRNOG00000059271	1.26651	0.9909	4.08453e-09	1.0792e-06	0.28	0.28	0.31	0.8	0.73	0.59	AABR07058985.2	4	lincRNA	--
ENSRNOG00000060010	1.36082	-0.855182	0.0016143	0.0388657	0.21	0.17	0.08	0.62	0.39	0.18	Ss18l1	3	protein_coding	synovial sarcoma translocation gene on chromosome 18-like 1
ENSRNOG00000060559	1.46317	-0.792777	0.000534862	0.0169584	0.96	0.7	0.22	1.83	1.83	1.58	snoU85	4	snoRNA	Small nucleolar RNA U85
ENSRNOG00000049282	2.13554	-0.696054	5.31543e-07	6.88967e-05	0.05	0.03	0.08	0.18	0.37	0.16	Oas2	12	protein_coding	2'-5' oligoadenylate synthetase 2
ENSRNOG00000047151	5.97179	-1.83551	5.74146e-07	7.39537e-05	0	0	0	2.28	0	0	LOC100911337	4	protein_coding	40S ribosomal protein S25-like
ENSRNOG00000021943	-2.42025	-1.91876	0.00162398	0.038909	0.29	0.18	0.17	0	0	0.11	Fam216b	15	protein_coding	family with sequence similarity 216, member B
ENSRNOG00000050545	-2.32138	-1.31821	3.16365e-05	0.00187577	12.39	9.43	0	0	3.5	0.7	AABR07015056.1	14	miRNA	--
ENSRNOG00000048168	1.28462	-0.696498	0.00144978	0.0357398	0.13	0.22	0.12	0.44	0.41	0.31	Gtpbp6	12	protein_coding	GTP binding protein 6 (putative)
ENSRNOG00000055179	2.00214	0.0743282	4.0118e-11	1.68733e-08	0.21	0.41	0.35	0.32	0.17	3.53	Tsen34	1	protein_coding	Protein LOC100909510; tRNA splicing endonuclease 34 homolog (S. cerevisiae); tRNA splicing endonuclease 34 homolog, isoform CRA_b
ENSRNOG00000047206	1.5773	-1.15665	0.00152305	0.0371024	0.05	0.06	0.06	0.27	0.18	0.06	LOC100911727	1	protein_coding	DNA ligase 1-like
ENSRNOG00000019607	-1.62245	-1.31979	0.00193903	0.0436738	0.64	1.02	0.61	0.31	0.33	0.08	Bglap	2	protein_coding	bone gamma-carboxyglutamate (gla) protein
ENSRNOG00000006112	1.06639	-0.349405	0.00147637	0.036222	0.22	0.25	0.39	0.79	0.62	0.42	Zfp120	3	protein_coding	zinc finger protein 120
ENSRNOG00000060572	1.65492	0.464382	2.30532e-10	8.23597e-08	0.03	0.18	0.15	0.16	0.82	0.17	Tlk1	3	protein_coding	Protein Tlk1; Tousled-like kinase 1 (Predicted)
ENSRNOG00000020599	3.30456	-2.26283	0.00193265	0.0436738	0	0.03	0	0.12	0.18	0.09	Tssk6	16	protein_coding	testis-specific serine kinase 6
ENSRNOG00000052224	4.80293	-2.50388	0.00202579	0.0446518	0	0	0	0.07	0.12	0.05	Celf6	8	protein_coding	Bruno-like 6, RNA binding protein (Drosophila) (Predicted); Protein Celf6
ENSRNOG00000049988	1.04549	0.497478	3.53647e-05	0.00203584	0.4	0.23	0.19	0.57	0.61	0.5	Mbtd1	10	protein_coding	mbt domain containing 1
ENSRNOG00000003654	-1.38692	-0.538855	0.000215861	0.00855776	0.25	0.38	0.8	0.16	0.2	0.2	Cldn9	10	protein_coding	claudin 9
ENSRNOG00000054733	1.01936	0.263974	0.000166947	0.00695866	0.25	0.28	0.46	0.92	0.73	0.39	AABR07052388.1	3	lincRNA	--
ENSRNOG00000004540	-1.12305	0.301572	2.68716e-05	0.00166305	1.29	1.54	1.7	1.05	0.63	0.39	LOC100912012	8	protein_coding	tetranectin-like
ENSRNOG00000033192	1.01887	-0.208785	0.00140909	0.0349458	0.08	0.15	0.19	0.26	0.46	0.15	Osmr	2	protein_coding	oncostatin M receptor
ENSRNOG00000008463	1.6209	-1.03194	0.000599571	0.0185375	0.06	0.02	0.04	0.1	0.15	0.14	Rundc3b	4	protein_coding	RUN domain containing 3B
ENSRNOG00000010811	-5.03247	-2.37817	0.00051511	0.0164843	0.32	0.26	0.05	0	0	0	Lalba	7	protein_coding	lactalbumin, alpha
ENSRNOG00000059586	-1.14895	0.963743	4.85814e-08	8.89751e-06	13.65	1.03	0.45	2.01	2.72	2.04	AABR07015080.2	14	protein_coding	--
ENSRNOG00000059504	-5.82289	-1.91777	1.12922e-06	0.000132228	2.04	0.1	0	0	0	0	AABR07015078.2	14	protein_coding	Uncharacterized protein
ENSRNOG00000056172	5.77896	-1.96215	1.12922e-06	0.000132228	0	0	0	0	0.26	4.96	5_8S_rRNA	5	rRNA	5.8S ribosomal RNA
ENSRNOG00000058725	10.1512	1.79215	6.15423e-105	4.92034e-101	0	0	0	0	0	108.15	5_8S_rRNA	5	rRNA	5.8S ribosomal RNA
ENSRNOG00000056017	1.18516	-0.471469	0.000782572	0.0228442	0.37	0.3	0.76	1.07	0.88	1.39	Bcl7a	12	protein_coding	B cell CLL/lymphoma 7A
ENSRNOG00000055247	4.44309	-1.5693	4.12383e-08	7.9428e-06	0	0	0.03	0	0	0.87	AABR07002119.1	1	protein_coding	--
ENSRNOG00000049314	3.30454	-2.26301	0.00193265	0.0436738	0	0	0.01	0.04	0.04	0.02	AABR07069524.1	8	pseudogene	--
ENSRNOG00000049116	4.80382	-2.50343	0.00202579	0.0446518	0	0	0	0	0.26	0.62	RGD1565904	11	protein_coding	similar to polymerase (RNA) II (DNA directed) polypeptide H
ENSRNOG00000057927	1.09545	-0.423273	0.00234515	0.0492475	0.82	0.29	0.38	1.01	1.13	1.07	AABR07035796.1	12	lincRNA	--
ENSRNOG00000048456	4.80146	-2.5046	0.00202579	0.0446518	0	0	0	0.48	0	0	Rpl8	7	protein_coding	ribosomal protein L8
ENSRNOG00000046505	1.77102	-0.142783	1.11018e-07	1.77362e-05	0.1	0.04	0.08	0.27	0.31	0.19	Bend3	20	protein_coding	BEN domain containing 3
ENSRNOG00000019662	1.53359	-1.1823	0.00227552	0.0484967	0.01	0.12	0.01	0.21	0.14	0.08	Tm6sf1	1	protein_coding	transmembrane 6 superfamily member 1
ENSRNOG00000045770	1.70327	-0.640928	2.3196e-05	0.0014664	0.04	0.06	0.03	0.13	0.22	0.1	Hira	11	protein_coding	histone cell cycle regulator
ENSRNOG00000048169	2.36706	-1.15555	7.50958e-06	0.000609311	0.07	0.05	0.05	0.28	0.33	0.3	Tuba8	4	protein_coding	tubulin, alpha 8
ENSRNOG00000012595	2.02021	-1.23557	0.000143083	0.00626074	0.07	0.07	0.14	0.46	0.46	0.3	AC124205.1	5	pseudogene	--
ENSRNOG00000022839	1.08997	3.34309	4.87383e-20	7.72653e-17	2.14	2.58	2.86	4.92	6.26	5.1	Ifit3	1	protein_coding	interferon-induced protein with tetratricopeptide repeats 3
ENSRNOG00000018028	-2.84669	-2.00929	0.000793939	0.0229176	0.23	0.03	0.22	0	0	0.06	Testin	17	protein_coding	testin gene
ENSRNOG00000001369	1.04144	3.60166	6.14301e-20	9.04295e-17	2.92	3.51	2.89	6.41	7.47	5.45	Oas1a	12	protein_coding	2'-5' oligoadenylate synthetase 1A
ENSRNOG00000025883	-1.34543	-0.834975	0.0016143	0.0388657	0.16	0.3	0.27	0.14	0.06	0.09	Ip6k3	20	protein_coding	inositol hexaphosphate kinase 3
ENSRNOG00000027733	4.80204	-2.50432	0.00202579	0.0446518	0	0	0	0.23	0.1	0	Lair1	1	protein_coding	leukocyte-associated immunoglobulin-like receptor 1
ENSRNOG00000023698	2.61885	-1.83365	0.000545696	0.0171961	0.01	0.02	0	0.05	0.03	0.08	Tex14	10	protein_coding	testis expressed 14
ENSRNOG00000020489	2.31434	-1.75389	0.00101803	0.027177	0	0.02	0.05	0.1	0.16	0.11	Tmem145	1	protein_coding	transmembrane protein 145
ENSRNOG00000049767	1.67209	-0.588417	2.122e-05	0.00138393	0.22	0.49	0.48	1.52	0.96	1.4	AABR07010421.1	2	processed_pseudogene	--
ENSRNOG00000055956	-3.74663	2.29776	2.05796e-84	1.06031e-80	47.74	0.65	4.04	0.18	2.33	1.46	AABR07015078.1	14	protein_coding	--
ENSRNOG00000054483	-2.84804	-2.00867	0.000793939	0.0229176	0.29	0.14	0.05	0	0.03	0.03	AABR07012711.1	2	lincRNA	--
ENSRNOG00000002403	1.4029	-0.623986	0.000354893	0.0123608	0.07	0.07	0.06	0.26	0.15	0.12	Fam129a	13	protein_coding	family with sequence similarity 129, member A
ENSRNOG00000015439	-1.39965	-0.877562	0.00129752	0.0328489	0.03	0.05	0.13	0.03	0.04	0.02	Man2a1	9	protein_coding	mannosidase, alpha, class 2A, member 1
ENSRNOG00000049590	1.12371	0.145108	5.41429e-05	0.00282489	0.35	0.48	0.52	1.03	1.13	0.81	RT1-M2	20	protein_coding	RT1 class Ib, locus M2
ENSRNOG00000021795	-3.71936	-2.00851	8.51867e-05	0.00404519	0.26	0	0.05	0	0.02	0	Fam227a	7	protein_coding	family with sequence similarity 227, member A
ENSRNOG00000024640	1.20391	-0.6232	0.00206259	0.0448869	0.1	0.06	0.08	0.2	0.17	0.17	Oacyl	18	protein_coding	O-acyltransferase like
ENSRNOG00000019265	-1.34608	-0.834331	0.00112262	0.0293609	0.13	0.06	0.11	0.05	0.01	0.05	Pcdh12	18	protein_coding	protocadherin 12
ENSRNOG00000054910	3.30417	-2.26302	0.00193265	0.0436738	0	0.05	0	0.27	0.45	0	Rn60_1_2620.2	1	sense_intronic	--
ENSRNOG00000032000	2.14589	-1.6415	0.00103432	0.0274695	0.18	0	0.25	0.77	0.73	0.55	LOC688981	6	protein_coding	similar to 60S ribosomal protein L26 (Silica-induced gene 20 protein) (SIG-20)
ENSRNOG00000045560	1.15864	0.323307	1.113e-05	0.00082808	0.1	0.04	0.09	0.14	0.16	0.2	LOC499229	1	protein_coding	similar to very large inducible GTPase 1 isoform A
ENSRNOG00000055105	1.47361	-0.289185	1.4869e-05	0.00101134	2.15	1.64	1.8	2.06	9.01	4.87	U1	10	snRNA	U1 spliceosomal RNA
ENSRNOG00000048886	1.03232	0.630406	2.01669e-05	0.00131943	1.16	0.74	0.71	1.84	1.73	1.82	AABR07035375.2	12	pseudogene	--
ENSRNOG00000029416	1.01113	0.613789	2.31062e-05	0.00146522	0.51	0.33	0.8	1.17	1.13	1.07	Zfp952	7	protein_coding	zinc finger protein 952
ENSRNOG00000031760	1.55337	-0.347322	8.80593e-06	0.000698005	0.05	0.03	0.07	0.1	0.1	0.25	ENSRNOG00000031760	3	protein_coding	--
ENSRNOG00000060478	-3.63752	-2.05656	0.000159792	0.00677363	0.78	0.9	0.49	0.13	0	0	AC141344.2	5	protein_coding	--
ENSRNOG00000000906	-1.09512	0.0922505	0.000113013	0.00513016	0.46	0.67	0.3	0.2	0.38	0.09	Medag	12	protein_coding	mesenteric estrogen-dependent adipogenesis
ENSRNOG00000004860	2.2241	-0.535361	2.09945e-08	4.60294e-06	0.07	0	0.01	0.13	0.01	0.25	Myh9	7	protein_coding	myosin, heavy chain 9, non-muscle
ENSRNOG00000021702	1.08496	-0.207438	0.000785638	0.0228878	0.09	0.09	0.05	0.15	0.16	0.19	Mcmdc2	5	protein_coding	minichromosome maintenance domain containing 2
ENSRNOG00000050457	1.24003	-0.290388	0.000133214	0.00590408	0.24	0.37	0.62	0.77	0.72	1.49	LOC100364002	X	protein_coding	reproductive homeobox 9-like
ENSRNOG00000042915	-1.38944	-0.734227	0.000838276	0.0236982	1.06	1.1	1	0.07	0.57	0.58	Mxra7	10	protein_coding	matrix-remodelling associated 7
