# Supplementary material for: PCBP-1 Regulates the Transcription and Alternative Splicing of Inflammation and Ubiquitination-Related Genes in PC12 Cell
Source: Front Aging Neurosci. 2022 Jun 20;14:884837. doi: 10.3389/fnagi.2022.884837 (PMC9251440; doi:10.3389/fnagi.2022.884837)
Supplement: Supplementary file 4 [file Table_3.XLSX]

## Sheet: all the detected AS events 
Classification of all the detected AS events
Sample	3pMXE	5pMXE	A3SS	A3SS&ES	A5SS	A5SS&ES	ES	IntronR	MXE	cassetteExon	Total	Detected junction	AS/100SJ
Ctrl 1st	589	928	4200	379	3834	295	2778	1259	70	329	14661	170274	8.61
Ctrl 2nd	591	921	4233	372	3849	288	2819	1141	78	327	14619	172314	8.48
Ctrl 3rd	657	1066	4814	426	4449	349	3117	1066	91	380	16415	184849	8.88
PCBP1 1st	657	1137	4880	423	4856	389	3336	1152	79	407	17316	192323	9
PCBP1 2nd	601	1116	4817	445	4633	380	3229	1129	81	397	16828	190093	8.85
PCBP1 3rd	624	1016	4598	399	4389	330	3168	1154	83	372	16133	184246	8.76
Total	1612	2728	14100	1221	12892	974	7326	3291	157	839	45140	337393	13.38

## Sheet: all the detected known AS
Classification of all the detected known AS events
Sample	3pMXE	5pMXE	A3SS	A3SS&ES	A5SS	A5SS&ES	ES	IntronR	MXE	cassetteExon	Total	Detected junction	AS/100SJ
Ctrl 1st	55	7	182	11	215	10	148	171	51	93	943	58012	1.63
Ctrl 2nd	58	9	172	8	223	14	154	175	53	99	965	57615	1.67
Ctrl 3rd	57	9	187	13	243	14	163	190	53	106	1035	59542	1.74
PCBP1 1st	58	8	182	14	272	18	172	189	54	108	1075	60422	1.78
PCBP1 2nd	60	9	188	15	250	13	183	184	54	102	1058	60555	1.75
PCBP1 3rd	54	8	177	11	238	16	165	184	54	93	1000	59775	1.67
Total	73	9	246	20	360	20	229	239	63	158	1417	68955	2.05

## Sheet: all the detected novel AS
Classification of all the detected novel AS events
Sample	3pMXE	5pMXE	A3SS	A3SS&ES	A5SS	A5SS&ES	ES	IntronR	MXE	cassetteExon	Total	Detected junction	AS/100SJ
Ctrl 1st	534	921	4018	368	3619	285	2630	1088	19	236	13718	112262	12.22
Ctrl 2nd	533	912	4061	364	3626	274	2665	966	25	228	13654	114699	11.9
Ctrl 3rd	600	1057	4627	413	4206	335	2954	876	38	274	15380	125307	12.27
PCBP1 1st	599	1129	4698	409	4584	371	3164	963	25	299	16241	131901	12.31
PCBP1 2nd	541	1107	4629	430	4383	367	3046	945	27	295	15770	129538	12.17
PCBP1 3rd	570	1008	4421	388	4151	314	3003	970	29	279	15133	124471	12.16
Total	1539	2719	13854	1201	12532	954	7097	3052	94	681	43723	268438	16.29
