# Supplementary material for: PCBP-1 Regulates the Transcription and Alternative Splicing of Inflammation and Ubiquitination-Related Genes in PC12 Cell
Source: Front Aging Neurosci. 2022 Jun 20;14:884837. doi: 10.3389/fnagi.2022.884837 (PMC9251440; doi:10.3389/fnagi.2022.884837)
Supplement: Supplementary file 5 [file Table_4.XLSX]

## Sheet: Sheet1
PCBP1-OE versus Ctrl differential ASs (RAS)
Sample	Type	3pMXE	5pMXE	A3SS	A3SS&ES	A5SS	A5SS&ES	ES	IntronR	MXE	cassetteExon	Total
PCBP1_vs_Ctrl	Up	3	4	20	0	18	4	12	24	3	14	102
PCBP1_vs_Ctrl	Down	5	4	26	0	14	1	8	31	4	8	101
