# Supplementary material for: PCBP-1 Regulates the Transcription and Alternative Splicing of Inflammation and Ubiquitination-Related Genes in PC12 Cell
Source: Front Aging Neurosci. 2022 Jun 20;14:884837. doi: 10.3389/fnagi.2022.884837 (PMC9251440; doi:10.3389/fnagi.2022.884837)
Supplement: Supplementary file 6 [file Table_5.XLS]

## Sheet: peak_gene_olp_nir_rasg_add_rase
X.ID	Chr	Ass1	Ass2	Strand	Mss1	Mss2	Type	Isoform	KorN	Ctrl_1st.Ratio	Ctrl_1st.Alt_average_sj	Ctrl_1st.Model_average_sj	Ctrl_1st.Alt_sj	Ctrl_1st.Model_sj	Ctrl_1st.isfiltered	Ctrl_2nd.Ratio	Ctrl_2nd.Alt_average_sj	Ctrl_2nd.Model_average_sj	Ctrl_2nd.Alt_sj	Ctrl_2nd.Model_sj	Ctrl_2nd.isfiltered	Ctrl_3rd.Ratio	Ctrl_3rd.Alt_average_sj	Ctrl_3rd.Model_average_sj	Ctrl_3rd.Alt_sj	Ctrl_3rd.Model_sj	Ctrl_3rd.isfiltered	PCBP1_1st.Ratio	PCBP1_1st.Alt_average_sj	PCBP1_1st.Model_average_sj	PCBP1_1st.Alt_sj	PCBP1_1st.Model_sj	PCBP1_1st.isfiltered	PCBP1_2nd.Ratio	PCBP1_2nd.Alt_average_sj	PCBP1_2nd.Model_average_sj	PCBP1_2nd.Alt_sj	PCBP1_2nd.Model_sj	PCBP1_2nd.isfiltered	PCBP1_3rd.Ratio	PCBP1_3rd.Alt_average_sj	PCBP1_3rd.Model_average_sj	PCBP1_3rd.Alt_sj	PCBP1_3rd.Model_sj	PCBP1_3rd.isfiltered	Pvalue	Tvalue	DiffType	Gene
novel_NIR_15354	16	19176423	19198367	+	19176423;19186355	19186223;19198367	ES	ENSRNOT00000018960	novel	0.29	33	81.5	33	96;67	y	0.32	37	79.5	37	92;67	y	0.36	44	78	44	83;73	y	0.43	61	82.5	61	104;61	y	0.41	55	78	55	102;54	y	0.42	55	77.5	55	97;58	y	0.0332439	4.5853	up	ENSRNOG00000013502
novel_NIR_22781	20	44596045	44596418	+	44592856	44596418	A5SS	ENSRNOT00000076859	novel	0.11	5	40	5	40	n	0.09	6	58	6	58	n	0.07	7	93	7	93	n	0.19	16	67	16	67	y	0.14	9	55	9	55	n	0.23	12	40	12	40	y	0.0483886	3.39419	up	ENSRNOG00000000596
novel_NIR_23244	20	7909038	7909142	+	7908790	7909142	A5SS	ENSRNOT00000000603	novel	0.14	607	3889	607	3889	n	0.12	542	4161	542	4161	n	0.14	721	4330	721	4330	n	0.15	663	3815	663	3815	y	0.17	714	3416	714	3416	y	0.18	750	3479	750	3479	y	0.043162	3.01511	up	ENSRNOG00000000505
novel_NIR_27877	4	66308424	66308925	+	66290785	66308925	A5SS	ENSRNOT00000008557	novel	0.11	4	32	4	32	n	0.04	2	49	2	49	n	0.05	4	69	4	69	n	0.13	9	59	9	59	n	0.17	7	35	7	35	y	0.15	9	52	9	52	y	0.0426189	3.371	up	ENSRNOG00000006001
novel_NIR_29673	5	157643322	157690578	+	157665490	157690578	A5SS&ES	ENSRNOT00000083577	novel	0.2	1	4	1	4	n	0.33	3	6	3	6	y	0.29	4	10	4	10	y	0	0	7	0	7	n	0.07	1	13	1	13	n	0	0	5	0	5	n	0.00889105	-5.55937	down	ENSRNOG00000007330
[truncated: 4 more columns]
